# Supplementary material for: A Rare Case of Brachyolmia with Amelogenesis Imperfecta Caused by a New Pathogenic Splicing Variant in LTBP3
Source: Genes (Basel). 2021 Sep 12;12(9):1406. doi: 10.3390/genes12091406 (PMC8470690; doi:10.3390/genes12091406)
Supplement: Supplementary file 1 [file genes-12-01406-s001.zip]

Archive with 1 entries (1 files):
- genes-1354874-supplementary.pdf
